# Supplementary material for: Modifying the Glycocalyx of Melanoma Cells via Metabolic Glycoengineering Using N-Acetyl-d-glucosamine Analogues
Source: Cells. 2024 Nov 6;13(22):1831. doi: 10.3390/cells13221831 (PMC11592549; doi:10.3390/cells13221831)
Supplement: Supplementary file 1 [file cells-13-01831-s001.zip]

Archive with 1 entries (1 files):
- cells-3266927-supplementary.pdf
